# Supplementary material for: A Novel Long Noncoding RNA, lncR-125b, Promotes the Differentiation of Goat Skeletal Muscle Satellite Cells by Sponging miR-125b
Source: Front Genet. 2019 Nov 15;10:1171. doi: 10.3389/fgene.2019.01171 (PMC6872680; doi:10.3389/fgene.2019.01171)
Supplement: Supplementary Table 1 — Specific primers used for qRT-PCR. [file Table_1.xlsx]

## Sheet: Sheet1
Specific primers used for qRT-PCR
Name	Forward primer	Reverse primer	product size(bp)	Tm（℃）
lncR-125b	AGCAGCAGTGAGCGTGAGAT	TGGCAGCAGAATGGTAGAAGGT	161	58.3
IGF2	TCGTGCTGCTATGCTGCTTAC	TGGATGGTCGGCTGAAGTAGAA	112	61.4
MyoG	CGCAGACTCAAGAAGGTGAA	CGCTCTATGTACTGGATGGC	119	59.7
MyoD	GTGCAAACGCAAGACGACTA	GCTGGTTTGGGTTGCTAGAC	128	59.7
ACTB	CCTGCGGCATTCACGAAACTAC	ACAGCACCGTGTTGGCGTAGAG	87	59.7
YWHAZ	TACTATCGCTACTTGGCTGAGG	GCTTCTTGGTATGCTTGCTGTG	83	61.4
HPRT1	CAGCGTGGTGATTAGCGATGAT	AGTCGTTCGGTCCTGTCCATAA	129	61.4
GAPDH	GCAAGTTCCACGGCACAG	GGTTCACGCCCATCACAA	249	59
miR-125b	TCCCTGAGACCCTAACTTGT			60
U6	CAAGGATGACACGCAAATTCG			59
