# Supplementary material for: A Novel Long Noncoding RNA, lncR-125b, Promotes the Differentiation of Goat Skeletal Muscle Satellite Cells by Sponging miR-125b
Source: Front Genet. 2019 Nov 15;10:1171. doi: 10.3389/fgene.2019.01171 (PMC6872680; doi:10.3389/fgene.2019.01171)
Supplement: Supplementary Table 2 — Primers used for plasmid construction. [file Table_2.xlsx]

## Sheet: Sheet1
Primers used for plasmid construction
Name	Forward primer	Reverse primer
pEGFP-lncR-125b	CCCAAGCTTCCATCAAGGAAGCCACTT	CGGGATCCAGGCAGTATCCACCACTT
pEGFP-IGF2	CCCAAGCTTAGGGATGTGTCTGCCTCTAC	CGGGATCCAAGTTTTTGGAAAGCTAGTT
lncR-125b-wild	CCGCTCGAGGGTGTCTCAGGGGAATTATA	AAATATGCGGCCGCTATACCTCTTCTAGACGTTA
lncR-125b-mut	CCGCTCGAGGGTGTCTCCATAGAATTATA	AAATATGCGGCCGCTATACCTCTTCTAGACGTTA
IGF2-wild	CCGCTCGAGTCCCCACGTCAGGGAAGTCC	AAATATGCGGCCGCAAGTTTTTGGAAAGCTAGTT
IGF2-mut	CCGCTCGAGTCCCCACGCACATAAAGTCC	AAATATGCGGCCGCAAGTTTTTGGAAAGCTAGTT
